# Supplementary material for: The Need to Set up a Biobank Dedicated to Lymphoid Malignancies: Experience of a Single Center (Laboratory of Clinical and Experimental Pathology, University Côte d’Azur, Nice, France)
Source: J Pers Med. 2023 Jun 29;13(7):1076. doi: 10.3390/jpm13071076 (PMC10381579; doi:10.3390/jpm13071076)
Supplement: Supplementary file 1 [file jpm-13-01076-s001.zip]

Archive with 1 entries (1 files):
- jpm-2454680-Supplementary.pdf
